# Supplementary material for: Associations Between Traumatic Brain Injury Characteristics and Memory Outcomes: Insights from the Health and Retirement Study
Source: Int J Environ Res Public Health. 2025 Jan 23;22(2):150. doi: 10.3390/ijerph22020150 (PMC11855548; doi:10.3390/ijerph22020150)
Supplement: Supplementary file 1 [file ijerph-22-00150-s001.zip]

Archive with 1 entries (1 files):
- ijerph-3397277-supplementary.pdf
